# Supplementary material for: Assessment of a cellular host response test to risk-stratify suspected COVID-19 patients in the Emergency Department setting
Source: PLoS One. 2022 Mar 16;17(3):e0264220. doi: 10.1371/journal.pone.0264220 (PMC8926179; doi:10.1371/journal.pone.0264220)
Supplement: S1 Dataset — (CSV) [file pone.0264220.s003.csv]

age	gender	race	hypertension	diabetes	obesity	cancer	infection_objective	infection_objective_organ_system	sars_cov_2_tested	sars_cov_2_positive	bldcx_ordered	bldcx_positive	hospital_admission	icu_admission	hospital_free_days	3day_mortality	7day_mortality	in_hospital_mortality	sofa_3day_max	sofa_max_from_enrollment	apache_ii	pf_ratio_3day_min	wbc	neutrophils	lymphocytes	monocytes	platelets	blood_urea_nitrogen	creatnine	triage_temperature	isi	interpretation_band
81	Female	african_american	1	0	0	0	1	respiratory	1	0	1	0	1	0	22	0	0	0	5	2	20	131	6.4	79	17	4	151	28	1.69	100.4	6	2
30	Female	african_american	0	1	1	0	1	respiratory	1	1	1	0	1	0	20	0	0	0	2	1	6	221	7.3	80	14	6	300	6	0.79	101.2	7	3
47	Male	other	1	1	0	0	1	respiratory	1	1	1	0	1	0	21	0	0	0	3	-1	12	128	11.2	87	9	4	185	10	0.81	102.8	4	1
78	Male	white	0	0	0	0	1	respiratory	1	0	0		1	1	0	0	0	1	11	6	23	44	10.9	93	4	2	340	123	5.46	98	4.5	1
70	Male	african_american	1	1	1	1	0	not_infected	1	1	1	0	1	0	25	0	0	0	4	1	14	271	10.9	68	6	23	279	49	1.6	98.6	5.1	2
97	Female	white	1	0	0	0	1	skin	1	0	0		1	0	24	0	0	0	3	0	16	214	11.3	83	8	5	339	18	1	98.6	7.7	3
49	Male	other	0				1	respiratory	1	0	1	1	1	1	7	0	0	0	6	0	26	155	22.7	74	6	3	607	14	1.07	103.5	7.6	3
65	Female	white	1	1	0	0	0	not_infected	1	1	0		0	0	28	0	0	0	2		6	410	7.8	79	12	9	315	26	1.24	99.4	5.5	2
82	Female	african_american	0	1	0	0	1	respiratory	1	1	0		1	0	26	0	0	0	3	-3	16	295	7.5	72	15	13	196	33	6.24	99.5	5.1	2
76	Male	african_american	0	0	0	0	0	not_infected	0		0		1	1	24	0	0	0	7	-7	17	203	11.2	76	15	8	298	7	1.01	99.3	3.7	1
30	Male	african_american	1	0	0	0	0	not_infected	0		0		0	0	28	0	0	0	2		7	533	10.2		30	8	276	11	1.32	97.7	1.3	1
67	Male	white	1	0	1	0	1	respiratory	1	1	0		1	0	23	0	0	0	3	0	12	192	5.1	67	29	4	145	16	0.92	99.9	3	1
85	Female	other	1	0	0	0	0	not_infected	1	1	0		1	0	21	0	0	0	5	-2	23	310	9.5	56	29	14	172	31	1.26	97.9	4.7	1
88	Female	white	1	0	0	0	0	not_infected	0		0		0	0	28	0	0	0	0		13	533	7.2	54	30	12	249	26	0.72	98.1	3.1	1
74	Male	african_american	1	1	0	0	1	respiratory	1	1	0		1	0	19	0	0	0	5	-4	19	329	6	59	24	14	256	41	2.06	98.5	3.5	1
54	Male	african_american	1	1	0	0	0	not_infected	0		0		1	0	25	0	0	0	-1	0	9	533	4.4	46	45	6	195	14	1.18	99	0.3	1
81	Female	african_american	1	0	0	0	0	not_infected	0		1	0	1	0	25	0	0	0	2	2	17	348	10.1	71	20	6	197	20	2.47	97.7	3.4	1
73	Female	white	1	0	0	0	1	skin	1	0	1	0	1	0	19	0	0	0	5	2	17	310	20.1	87	7	6	545	42	1.98	98.8	5.6	2
25	Female	african_american	0				1	urinary	0		0		0	0	28	0	0	0	-1		5	690	7.2	59	29	7	324	17	0.78	99.2	2.6	1
99	Female	white	1	1	0	0	0	not_infected	0		1	0	1	1	0	1	1	1	9	0	34	100	8.1	68	26	2	222	62	3.73	95.5	2.9	1
35	Female	african_american	0	0	1	0	0	not_infected	0		0		0	0	28	0	0	0	1		1	310	9	41	33	14	427	6	0.83	97.8	3.9	1
75	Female	white	1	1	0	0	0	not_infected	0		0		1	0	24	0	0	0	2	0	14	167	14.3	79	11	7	289	30	1.49	98.8	4.9	1
44	Female	african_american	1	0	0	1	0	not_infected	1	0	1	0	1	1	22	0	0	0	8	-1	40	33	22.9	78	5	4	145	92	13.64	91.9	4.3	1
51	Female	white	1	0	0	0	0	not_infected	0		0		0	0	28	0	0	0	4		6	533	8.8	66	23	8	292	13	74	97.8	3.3	1
55	Male	white	0	0	0	1	0	not_infected	0		0		0	0	28	0	0	0	0		4	533	7	67	19	12	162	14	0.95	100.2	4.5	1
59	Female	african_american	1	0	0	0	1	respiratory	1	1	0		0	0	28	0	0	0	0		3	457	5.3	54	38	8	233	18	0.98	99.1	1.9	1
40	Male	african_american	1	1	1	0	0	not_infected	0		0		0	0	28	0	0	0	-1		10	533	9.5	68	26	6	211	9	1.12	98.1	1.9	1
33	Female	other	0	0	0	1	0	not_infected	0		0		0	0	28	0	0	0	0		0	533	6.9	56	30	11	210	5	0.7	99.1	3.3	1
77	Female	african_american	1	0	0	0	0	not_infected	0		0		1	0	21	0	0	0	5	-2	25	232	7.4	81	7	5	104	17	0.72	97.5	2.3	1
61	Male	other	1	1	0	0	0	not_infected	0		0		0	0	28	0	0	0	5		13	376	4.6		23	14	129	83	2.19	99.3	6	2
75	Female	white	1	0	0	0	0	not_infected	1	0	1	0	1	0	20	0	0	0	2	0	18	143	5.8	83	10	7	194	7	0.66	93.4	3	1
53	Male	african_american	1	0	0	0	0	not_infected	1	1	0		1	0	23	0	0	0	3	-1	8	329	10	74	1.7	9	153	37	1.52	98.8	5	2
74	Female	african_american	1	0	0	1	1	respiratory	1	0	1	0	1	0	21	0	0	0	3	-1	11	276	6.1	75	16	9	108	12	0.91	101	2.8	1
66	Female	white	0				0	not_infected	0		0		0	0	28	0	0	0	-2		12	690	8.4	69	21	9	191	12	0.83	97.7	4.5	1
84	Female	african_american	0				0	not_infected	0		0		0	0	28	0	0	0	0		8	690	4.3	60	29	9	179	14	1.12	98.1	1.7	1
36	Female	white	0	0	0	0	0	not_infected	1	1	0		0	0	28	0	0	0	0		0	533	11.4	67	26	6	320	9	0.82	98.4	2.5	1
68	Female	white	1	1	0	1	1	urinary	1	0	0		1	0	23	0	0	0	4	-3	11	246	13.6	76	15	7	194	19	1.33	99.3	4.2	1
33	Male	african_american	1	1	0	0	1	gi	0		0		0	0	28	0	0	0	1		0	457	5.2	50	36	14	145	12	1.15	99.9	2.4	1
72	Female	white	1	1	1	1	0	not_infected	1	0	1	1	1	1	16	0	0	0	2	-1	16	103	4.6	60	28	9	134	22	1.26	98.4	2.4	1
54	Female	african_american	0	0	0	0	0	not_infected	0		0		0	0	28	0	0	0	0		2	690	6.2	59	33	0.3	172	16	1.05	98.3	3.6	1
85	Female	white	1	1	0	0	1	urinary	0		0		0	0	28	0	0	0	2		15	310	11.3	78	4	2	237	32	1.55	99	2.6	1
78	Female	white	0	0	0	0	1	urinary	1	0	1	1	1	1	21	0	0	0	4	-2	19	158	17.8	91	0.8	0.8	194	13	0.76	101	6.5	3
58	Female	african_american	1	1	1	0	1	respiratory, urinary	1	1	1	0	1	1	0	0	1	1	15	5	24	47	20.6	80	7	3	153	33	6.71	99.1	7.4	3
55	Female	african_american	0	0	1	0	0	not_infected	0		0		0	0	28	0	0	0	0		3	533	7.6	74	21	3	196	7	0.71	98.6	1.2	1
74	Male	white	1	0	0	1	0	not_infected	0		0		0	0	28	0	0	0	1		12	311	9.1	64	20	13	250	17	1.11	97.9	4.1	1
24	Male	african_american	0	0	1	0	1	gi	0		0		0	0	28	0	0	0	0		0	533	13.6	81	8	11	322	6	0.81	100	3.5	1
78	Female	white	0	1	0	0	1	cv	1	1	1	1	1	0	0	0	0	1	6	2	18	203	8.8	56	3	0.8	231	26	0.74	101.3	3.5	1
65	Male	african_american	1	0	0	0	1	respiratory	1	1	1	0	1	0	21	0	0	0	3	-1	15	203	9.4	79	12	9	170	28	1.42	100.2	5.1	2
84	Male	african_american	0	0	0	0	1	respiratory, urinary	1	0	1	0	1	1	0	0	0	1	13	2	31	145	3.5	70	26		72	37	2.69	85.6	2.8	1
75	Male	white	0	0	0	0	0	not_infected	1	1	0		0	0	0	1	1	1	11		31	44	14.8		19	5	185	42	2.86	97.9	5.8	2
31	Female	african_american	0				0	not_infected	0		0		0	0	28	0	0	0	0		5	533	14.5	86	8	5	317	7	0.98	103.5	3.8	1
44	Female	african_american	1	0	1	0	0	not_infected	0		0		0	0	28	0	0	0	4		6	690	6.5		36	12	203	10	88	98.6	2.1	1
58	Female	african_american	1	0	1	0	1	respiratory	1	1	1	0	1	0	19	0	0	0	2	-1	13	221	4.4	66	27	6	200	7	0.71	102.8	4.4	1
62	Female	african_american	1	1	1	0	1	skin, bone	0		1	0	1	0	17	0	0	0	9	9	8	248	22.2	90	0.9	1.3	330	9	1.03	103.7	6.3	3
88	Female	white	0	0	1	0	1	respiratory	1	1	1	0	1	1	0	1	1	1	7	2	19	44	15.8	67	15	9	164	26	1.99	98.7	8.7	3
67	Male	african_american	1	0	1	0	1	cv	1	0	1	1	1	0	23	0	0	0	5	-3	9	286	13.4	90	4	6	167	13	1.38	101.6	6.2	2
84	Female	white	1	0	0	0	1	respiratory	1	0	1	0	1	0	24	0	0	0	3	1	17	150	13.6	73	11	13	311	18	0.89	98.6	7	3
67	Male	african_american	1	1	0	0	0	not_infected	1	1	0		1	0	24	0	0	0	5	2	14	329	7		9	8	150	64	2.06	101.7	5.9	2
33	Male	other	0				1	respiratory	1	1	0		1	0	9	0	0	0	3	-1	4	100	6.4	71	24	4	141	13	0.92	99	3.7	1
59	Male	african_american	1	1	1	0	1	respiratory	1	1	0		1	0	23	0	0	0	3	2	13	261	5.6	56	29	14	128	21	7.59	99.6	2.8	1
59	Male	african_american	1	1	0	0	1	respiratory, urinary	1	1	1	0	1	1	0	0	0	1	11	7	17	88	10.6	86	11	2	316	66	2.72	97.4	5.8	2
59	Female	african_american	1	0	0	0	1	respiratory	1	1	1	0	1	0	23	0	0	0	3	-2	7	258	8.3	65	31	4	219	23	1.44	98.3	3.6	1
47	Male	white	1	1	1	0	1	gi	0		0		0	0	28	0	0	0	1		7	414	3.9	62	32	5	155	15	1.27	98.3	3.3	1
61	Male	white	0				0	not_infected	1	1	1	0	1	0	25	0	0	0	0	1	13	329	7.6	85	7	8	250	14	1.05	100	3.9	1
43	Male	white	0	0	0	0	0	not_infected	1	0	0		0	0	28	0	0	0	0		9	457	13.2	47	44	8	277	20	0.74	98.2	0.7	1
73	Male	african_american	1	1	0	0	0	not_infected	1	1	0		1	1	26	0	0	0	3	-3	9	238	1.7	81	1	1.1	204	26	1.2	99.1	4.4	1
81	Female	white	0	0	0	0	1	respiratory	1	0	1	0	1	1	0	0	0	1	2	-1	17	62	11.4	91	8	1	274	34	1.78	97.7	5	2
76	Female	african_american	1	0	1	1	0	not_infected	1	1	0		1	1	25	0	0	0	5	-2	13	246	5.4	73	17	10	140	36	1.54	97.4	4.7	1
84	Female	white	1	0	0	1	1	respiratory	1	0	0		1	1	0	0	1	1	6	1	11	195	3.9		7	6	104	25	0.72	99	5.6	2
33	Female	african_american	0	0	1	0	0	not_infected	1	1	0		0	0	28	0	0	0	2		0	348	5.2		35	3	149	9	0.78	99.7	4	1
33	Male	african_american	0	0	0	0	0	not_infected	0		0		0	0	28	0	0	0	5		9	457	11.1	93	5	1	159	13	1.02	100	5.2	2
36	Female	white	0	0	0	0	1	respiratory, urinary	1	0	1	1	1	1	18	0	0	0	6	3	6	343	9.5	88	7	5	119	29	1.04	102.6	6.8	3
76	Male	african_american	1	0	1	0	1	respiratory	1	1	1	0	1	1	0	0	0	1	4	-3	20	136	4.1		19	5	233	22	1.59	102.7	5.1	2
70	Male	african_american	1	1	0	0	1	respiratory	1	1	0		1	1	0	1	1	1	11	0	30	73	13.2	85	7	7	122	79	3.75	98.2	6.3	3
50	Female	white	0	0	0	0	1	gi	0		0		0	0	28	0	0	0	2		6	376	7.9	82	12	0.4	120	8	0.83	98.7	3.8	1
67	Female	african_american	1	1	1	0	1	respiratory	1	1	0		1	1	0	0	0	1	10	5	13	74	5.9	75	21	3	147	47	2.33	101.2	3.6	1
35	Male	african_american	0				0	not_infected	1	1	0		1	0	25	0	0	0	2	0	2	314	10.4		10	6	359	9	1.09	100.8	4.3	1
68	Male	african_american	1	0	0	0	1	respiratory	1	0	1	0	1	0	21	0	0	0	3	2	17	272	12	74	17	7	285	39	0.51	99.1	4.3	1
65	Male	white	1	1	1	0	1	respiratory	1	0	1	1	1	1	0	0	1	1	8	3	29	172	31.3	91	1	4	325	70	2.61	99.8	5.4	2
18	Female	african_american	0				0	not_infected	0		0		0	0	28	0	0	0	0		0	690	8.7	59	33	7	316	7	0.72	98.6	1.4	1
39	Female	african_american	0	0	1	0	0	not_infected	1	0	0		1	1	0	0	1	1	8	5	16	92	8		11	7	207	68	4.46	97.9	5.4	2
86	Male	white	0	0	0	0	0	not_infected	1	0	0		1	0	23	0	0	0	3	-1	24	257	9.2	79	12	7	262	21	1.34	99	5	2
69	Female	white	1	1	0	0	1	respiratory	1	1	0		1	1	10	0	0	0	2	-2	12	247	4.9	58	32	10	143	14	0.83	98.9	3.9	1
51	Female	white	0	0	0	0	1	respiratory	1	0	1	0	1	0	25	0	0	0	2	0	11	269	12.2	71	22	5	321	7	0.68	98.2	4.3	1
47	Male	african_american	1	0	0	0	1	respiratory	1	1	1	0	1	1	11	0	0	0	2	0	20	50	12.3	80	0.1		395	31	12.52	100.9	5.9	2
67	Male	african_american	1	0	0	0	1	respiratory	1	1	1	0	1	1	0	0	1	1	17	1	30	44	16.7	58	7	3	92	197	13.6	87.7	5.5	2
62	Male	african_american	0	0	1	0	1	respiratory	1	1	1	0	1	0	21	0	0	0	3	-1	8	124	7.4	84	10	5	121	14	1.18	98.9	4.6	1
71	Male	white	1	0	0	0	0	not_infected	1	0	1	0	1	0	23	0	0	0	6	1	16	153	12.9	77	7	4	278	79	1.24	98	6	2
37	Male	white	0	0	0	0	0	not_infected	1	0	0		1	0	25	0	0	0	4	-4	11	310	11.5	55	30	12	123	14	1.29	99.3	2.9	1
29	Female	african_american	1	0	1	0	1	respiratory	1	1	1	0	1	0	25	0	0	0	3	1	18	157	3.5	70	22	5	186	40	12.32	101.3	2.5	1
34	Male	african_american	0				1	gi	0		0		0	0	28	0	0	0	-1		7	690	9.7		13	5	198	7	0.99	98.2	3.1	1
42	Female	african_american	0	0	0	0	0	not_infected	0		0		0	0	28	0	0	0	0		0	690	4.7		36	6	193	9	0.7	98.5	2.8	1
60	Male	white	1	0	0	0	0	not_infected	0		0		1	0	25	0	0	0	3	3	11	414	5.3	44	35	12	217	11	0.86	99.1	2	1
46	Male	african_american	0	0	0	1	1	respiratory	1	0	0		1	1	0	1	1	1	5	-1	14	112	6.8	82	12	6	234	27	1	101	7.7	3
77	Male	white	1	0	0	1	0	not_infected	1	0	1	0	1	1	0	0	0	1	3	-1	24	161	8.4	79	15	5	235	44	5.48	97.9	5.2	2
48	Female	white	1	0	0	0	0	not_infected	0		0		0	0	28	0	0	0	0		4	690	11.7	68	21	8	329			97.8	3.5	1
60	Male	african_american	1	0	0	0	0	not_infected	1	0	0		0	0	28	0	0	0	0		4	400	4.7	54	32	12	164	20	1.01	98	1.5	1
71	Male	white	1	0	0	0	1	cv	0		1	1	1	0	0	1	1	1	10	1	22	157	12		1	8	60	97	2.11	97.9	7.6	3
48	Female	african_american	1	0	0	0	1	urinary	1	0	1	1	1	0	24	0	0	0	2	-2	9	376	9.2	86	8	6	156	14	1.58	99.4	5.9	2
68	Female	african_american	0	0	0	0	0	not_infected	0		0		0	0	28	0	0	0	2		10	329	7.3	64	27	7	243	14	0.86	97.8	2.5	1
28	Male	african_american	0				0	not_infected	0		0		0	0	28	0	0	0	1		1	690	12.6	68	25	5	288	12	1.1	98.5	2.5	1
40	Male	white	0				0	not_infected	1	0	0		1	0	25	0	0	0	0	0	2	533	12.4		12	8	322	10	0.88	97.8	4.4	1
77	Male	white	1	0	0	0	0	not_infected	0		0		0	0	28	0	0	0	2		14	376	6.9	73	17	6	230	15	1.3	97.4	3.4	1
43	Male	african_american	0	0	1	0	1	respiratory	1	1	1	0	1	0	26	0	0	0	2	-1	3	295	4.2	77	18	4	174	13	0.99	100	4.4	1
34	Male	african_american	0	0	0	0	0	not_infected	0		0		0	0	28	0	0	0	0		0	690	10.3	63	28	7	395	12	0.91	98.8	3.1	1
87	Male	african_american	1	1	0	0	1	gi	1	1	0		1	0	24	0	0	0	1	1	17	295	2.2	58	41	1	132	27	0.86	99.1	3.5	1
48	Female	white	1	0	0	0	0	not_infected	1	1	0		0	0	28	0	0	0	0		2	457	5.8		42	5	256	10	0.72	98.1	1.2	1
50	Female	white	0	0	0	0	1	respiratory, cv	1	0	1	0	1	1	22	0	0	0	2	0	14	60	15.6	73	22	4	737	10	0.74	98	6.5	3
27	Male	african_american	0	0	0	0	0	not_infected	0		0		0	0	28	0	0	0	0		2	457	7.8	83	11	5	240	8	0.79	100.7	4.4	1
34	Male	white	0	0	0	0	1	respiratory, skin, cns, reproductive	1	0	1	0	1	1	0	0	0	1	10	6	7	110	3.6	89	8	3	100	16	1.55	100	6.9	3
41	Female	african_american	1	0	0	0	1	skin	0		1	0	1	1	23	0	0	0	1	0	6	457	13.9	50	41	7	211	7	0.68	101.7	3.4	1
81	Female	white	1	0	0	1	1	respiratory, urinary	1	1	1	0	1	0	20	0	0	0	4	1	11	348	3.3				85	18	0.62	99.3	3.3	1
87	Male	white	0	0	0	0	0	not_infected	1	0	1	0	1	0	17	0	0	0	3	1	10	286	11.9	84	6	10	359	58	1.04	100.5	5.2	2
61	Female	african_american	1	0	0	0	0	not_infected	1	0	0		0	0	28	0	0	0	2		12	324	7.1	82	11	6	298	13	0.95	98.1	4	1
66	Female	white	0	0	1	0	0	not_infected	0		0		0	0	28	0	0	0	3		8	348	9	70	22	6	145	7	1.06	99.8	2.9	1
71	Female	african_american	1	0	0	0	0	not_infected	0		0		1	0	25	0	0	0	3	1	11	414	21.4		27	7	338	74	2.79	97.9	3.3	1
66	Male	white	1	0	1	1	0	not_infected	1	0	1	0	1	0	23	0	0	0	6	1	8	348	2	74	16	5	32	10	0.78	99.9	1.6	1
87	Female	white	1	1	0	0	1	urinary	1	0	1	0	1	0	24	0	0	0	2	-1	13	310	15.1	91	4	4	235	27	1.42	102	5.4	2
65	Female	white	0	0	0	1	0	not_infected	1	1	0		0	0	28	0	0	0	1		19	286	5.5	65	23	10	154	13	1.15	97.4	3.3	1
35	Female	african_american	0	0	1	0	1	respiratory	1	1	1	0	0	0	28	0	0	0	1		1	310	8.4	75	17	7	300	6	0.72	101.1	4.8	1
75	Male	white	0				1	respiratory	1	1	0		1	1	0	0	0	1	3	-2	17	47	5.2	78	15	7	228	25	1.2	100	4.2	1
61	Male	african_american	1	0	0	0	1	respiratory	1	0	1	0	1	1	21	0	0	0	7	5	12	50	6.4	88	8	4	295	13	0.81	102	4.1	1
78	Male	african_american	0	0	0	1	1	respiratory	1	0	1	0	1	0	3	0	0	0	7	-2	27	150	17.6	83	1.5	8	296	207	13.16	97.5	6.2	2
33	Female	african_american	1	0	0	0	0	not_infected	0		0		0	0	28	0	0	0	0		2	524	6.5	8	30	8	312	9	0.78	97.8	3.1	1
49	Male	african_american	1	0	0	0	1	respiratory	1	1	1	0	1	0	25	0	0	0	3	-1	8	262	7	76	14	10	229	14	1.97	99.4	6.1	2
88	Female	white	1	0	0	0	1	respiratory	1	0	0		1	0	21	0	0	0	4	-1	19	232	10.8	82	8	9	243	32	1.46	99.5	6	2
52	Female	white	1	0	0	0	1	respiratory	1	0	0		1	1	24	0	0	0	5	-4	17	88	14	84	9	7	185	12	0.77	97.7	4.7	1
54	Male	african_american	1	0	0	0	1	respiratory, gi	1	0	1	0	1	0	25	0	0	0	1	-1	14	348	5.4	71	20	7	109	54	10.3	98.1	3.4	1
63	Female	white	1	0	0	0	1	gi	0		0		0	0	28	0	0	0	0		8	414	8.8	55	37	6	297	16	0.86	98.5	3	1
49	Male	white	1	0	0	1	0	not_infected	1	0	0		0	0	28	0	0	0	0		10	414	6.5	62	24	7	199	10	0.78	98.4	3.3	1
59	Male	white	0	0	0	1	0	not_infected	1	0	0		0	0	28	0	0	0	1		6	376	8.4	65	22	11	360	6	0.79	97.5	3.5	1
28	Female	other	1	1	0	0	0	not_infected	1	1	0		0	0	28	0	0	0	2		11	329	9.9	86	11	3	200	17	4.75	98.9	5.3	2
18	Male	white	0				1	skin, gi	0		0		0	0	28	0	0	0	0		2	690	14.9	87	9	3	401	8	0.79	98	4.7	1
79	Female	white	1	0	0	0	0	not_infected	1	0	0		1	0	17	0	0	0	2	-1	14	261	4.7		15	13	217	16	1.06	97.9	5.6	2
46	Female	african_american	0				0	not_infected	1	1	0		0	0	28	0	0	0	0		4	690	6	68	26	5	333	9	0.76	98.5	4.4	1
76	Female	african_american	1	1	0	0	1	respiratory	1	1	1	0	1	0	23	0	0	0	4	2	9	164	5.8		22	8	210	18	1.16	99.1	4.2	1
70	Male	african_american	1	1	0	0	1	respiratory	1	1	0		1	0	0	0	0	1	3	0	12	219	12.1	81	11	8	132	8	0.77	98.4	5	2
78	Female	african_american	0	0	0	0	1	urinary	1	1	0		1	0	0	0	0	1	5	-1	13	203	7.3	37	56	7	85	38	1.45	97.9	3.6	1
21	Male	african_american	0	0	0	0	1	gi	1	1	1	0	0	0	28	0	0	0	2		1	414	6.6		20	10	264	21	1.27	103.2	4.1	1
40	Male	white	0	0	0	0	0	not_infected	1	0	0		1	0	23	0	0	0	2	-2	5	376	17.5	87	4	8	336	19	1.8	98.4	4.6	1
80	Male	african_american	1	1	0	0	1	skin, cv	1	0	1	0	1	0	21	0	0	0	2	2	19	414	4.3	84	7	9	109	25	4.45	101.9	5.3	2
66	Male	other	1	0	0	0	0	not_infected	1	1	0		1	0	24	0	0	0	2	0	7	329	7.1	72	8	20	207	22	1	98.9	3.5	1
47	Male	african_american	1	1	0	0	0	not_infected	0		0		1	0	25	0	0	0	0	0	4	533	10.5	89	9	0.1	397	16	0.99	98.6	2.7	1
53	Female	african_american	1	0	0	0	0	not_infected	1	0	0		0	0	28	0	0	0	0		7	690	7.1	56	35	5	179	10	0.72	98.2	1.3	1
37	Male	african_american	0	0	0	0	0	not_infected	1	0	0		0	0	28	0	0	0	2		8	224	12.4	77	12	4	284	7	1.01	98.8	3.6	1
87	Male	african_american	1	0	0	1	0	not_infected	1	1	1	0	1	0	23	0	0	0	3	-3	17	262	7.3	69	19	11	159	16	0.55	100	5.3	2
62	Male	white	1	1	0	1	0	not_infected	0		0		0	0	28	0	0	0	2		4	457	12.5	73	18	6	335	24	1.22	98.6	3.9	1
51	Male	white	0	0	1	0	1	respiratory, gi	0		1	0	0	0	28	0	0	0	2		3	319	6.8	79	15	6	174	13	1.25	100.4	4.8	1
18	Female	white	0	0	0	0	1	urinary	1	0	1	0	0	0	0	1	1	1	12		21	44	15.2	74	23	2	233	9	1.05	93.6	3.6	1
71	Male	white	0	1	1	0	1	respiratory	1	0	1	1	1	0	23	0	0	0	5	-3	11	221	15.5	80	1.2	11	328	17	0.75	97.7	9.1	3
80	Male	other	1	1	0	0	1	respiratory	1	0	0		1	0	25	0	0	0	2	-2	19	210	3.4	72	17	9	231	50	2.18	99	3.9	1
70	Female	white	1	1	0	0	1	respiratory	1	1	1	0	1	0	0	0	1	1	3	0	25	133	11.9	88	5	7	209	21	1.65	101	7	3
61	Female	african_american	1	0	0	0	1	urinary	1	0	0		1	0	24	0	0	0	6	-6	23	210	18.8	89	9	2	220	28	1.77	97.3	4.8	1
84	Female	african_american	1	0	0	0	0	not_infected	1	0	1	0	1	0	20	0	0	0	5	-1	23	168	5.6				31	35	5.86	97.7	4.7	1
70	Female	white	1	1	1	1	0	not_infected	0		1	0	0	0	28	0	0	0	1		6	305	7.6	71	24	5	488	19	0.79	98.3	3.7	1
39	Female	african_american	1	0	1	0	1	respiratory	1	0	1	0	1	0	25	0	0	0	3	-1	3	329	19.7	83	5	12	330	12	1.17	100.6	7.3	3
56	Male	white	0	0	1	1	0	not_infected	1	0	1	0	1	0	25	0	0	0	1	0	8	324	9.2	77	13	9	184	12	1.1	97.9	6	2
51	Female	african_american	0	0	1	0	1	respiratory, urinary	0		0		1	0	0	1	1	1	12	7	10	53	10.9	79	10	10	245	11	0.83	97.7	5.6	2
62	Female	white	0	0	0	1	1	respiratory, urinary	1	0	1	0	1	1	0	0	0	1	10	-3	19	168	21.7	90	5	5	223			98.3	7.3	3
58	Male	african_american	1	0	0	1	1	respiratory	1	0	0		1	0	20	0	0	0	5	-1	23	276	21	84	2	7	445	20	4.76	99.7	8.2	3
94	Female	white	0	1	0	0	1	respiratory	1	1	1	0	1	0	22	0	0	0	3	2	12	362	7	78	18	3	250	30	1.42	96.6	6.4	3
60	Female	african_american	1	0	0	0	1	respiratory	1	1	1	0	1	0	0	0	0	1	8	3	11	44	5.2	79	11	6	131	19	0.93	103	3.8	1
64	Female	white	1	0	0	0	1	respiratory	1	1	0		1	0	22	0	0	0	6	-1	15	178	4.8	86	11	2	154	48	2.91	97.7	6	2
43	Female	african_american	0	0	1	0	0	not_infected	0		0		0	0	28	0	0	0	0		2	690	8.1	64	28	6	337	9	0.69	98	3.2	1
70	Male	african_american	1	0	0	0	1	respiratory	1	1	1	0	1	0	18	0	0	0	6	3	14	52	4.8	77	18	4	207	45	1.53	99.1	4.7	1
65	Male	white	1	0	0	0	1	respiratory	1	1	1	0	1	0	19	0	0	0	5	3	14	143	8.4	86	10	5	174			102.8	5.4	2
28	Female	other	1	1	0	0	1	respiratory	0		0		0	0	28	0	0	0	1		15	305	12.2	77	17	5	223	27	7.1	99.8	4.3	1
44	Female	african_american	0	0	0	0	1	respiratory	1	1	1	0	1	0	23	0	0	0	8	6	10	210	5.6	80	16	4	280	9	0.58	99.1	5	2
70	Male	african_american	1	0	0	0	0	not_infected	0		0		0	0	28	0	0	0	4		12	295	15.4	91	3	6	242	52	1.4	98.6	5.8	2
69	Male	white	1	0	1	0	1	respiratory	1	1	1	0	1	1	0	0	1	1	3	-1	17	111	4.5	68	22	10	204	39	1.76	99.4	6.8	3
64	Female	african_american	1	1	0	1	1	respiratory	1	0	1	0	1	0	22	0	0	0	3	-1	15	219	7.3	82	12	5	283	19	1.53	99	4	1
27	Female	white	0	0	1	0	1	gi	1	1	0		0	0	28	0	0	0	1		1	348	10.9	57	31	7	275	7	0.78	98.9	2.9	1
72	Female	white	0	0	0	1	1	respiratory	1	0	1	0	1	0	23	0	0	0	4	2	20	198	25.2	83	13	4	638	24	0.76	97.4	4.1	1
59	Male	african_american	0	1	0	0	0	not_infected	1	1	0		1	0	0	0	0	1	4	-2	16	311	8.9	68	21	11	239	15	1.53	99.5	6.1	2
91	Male	white	1	0	0	0	1	respiratory, urinary	1	1	1	0	1	1	0	0	1	1	7	-2	28	155	24.2	16.6	4.7	2.9	257	12	0.81		8.1	3
31	Female	white	0				0	not_infected	0		0		0	0	28	0	0	0	0		0	533	7	57	24	10	259	10	0.79	98	2.1	1
33	Female	other	0	0	1	0	0	not_infected	0		0		0	0	28	0	0	0	1		0	329	5.8	72	25	3	228	6	0.75	101.8	5.2	2
69	Female	african_american	1	0	0	0	1	urinary	1	0	1	0	1	1	21	0	0	0	6	-1	41	69	5.4	80	11	2	171	88	2.55	85.3	1.4	1
60	Female	white	1	1	0	0	1	urinary	1	0	1	0	1	0	23	0	0	0	4	2	7	376	7.8	91	7	1	223	39	0.84	97.8	7.5	3
76	Male	african_american	1	1	0	0	0	not_infected	1	1	0		1	0	25	0	0	0	1	-1	14	376	5.2	83	7	10	168	25	7.53	100	6.7	3
56	Male	african_american	0				0	not_infected	0		0		0	0	28	0	0	0	2		4	376	8.2	71	18	6	203	11	0.75	97.9	2.8	1
30	Male	other	1	0	1	0	0	not_infected	0		0		0	0	28	0	0	0	2		1	533	16.7	72	13	11	148	16	1.13	100.5	9.1	3
71	Male	african_american	1	1	0	0	0	not_infected	0		0		0	0	28	0	0	0	1		10	533	11.8	76	18	3	390	35	1.79	99.8	4.2	1
27	Female	african_american	0	0	0	0	0	not_infected	0		0		0	0	28	0	0	0	0		11	533	20.5	67	20	9	281	11	0.64	99.6	4.3	1
83	Female	african_american	1	1	1	0	1	urinary	1	1	0		1	0	25	0	0	0	3	0	12	329	6.1		12	4	147	15	1.16	99.6	7.2	3
65	Female	african_american	1	0	0	0	1	respiratory	1	1	0		0	0	28	0	0	0	4		18	329	3.1	73	20	4	93	78	7.1	99.5	5.6	2
50	Female	white	0				0	not_infected	0		0		1	0	22	0	0	0	1	-1	4	690	5.7	59	30	8	279	10	0.57	98.7	1.8	1
54	Male	white	1	1	0	0	1	respiratory	1	1	0		1	0	24	0	0	0	4	-2	4	329	8.7	78	13	6	177	21	1.22	97.4	4.6	1
78	Female	african_american	1	1	1	0	1	respiratory	0		0		0	0	28	0	0	0	6		14	246	9	82	11	7	375	14	1.24	99.2	6.3	3
54	Male	african_american	0	1	0	0	1	urinary	1	0	1	1	1	1	19	0	0	0	7	1	24	173	11.3	75	16	4	138	65	6.02	97.5	4	1
64	Male	african_american	1	0	1	0	0	not_infected	1	1	0		1	0	25	0	0	0	2	-1	13	166	10.9	84	12	4	407	12	1.25	98.2	4.1	1
52	Female	white	1	0	0	0	0	not_infected	1	0	0		1	0	24	0	0	0	6	-6	13	243	11.1	65	24	9	238	16	1.33	98.6	3.5	1
75	Male	white	1	1	1	0	0	not_infected	1	0	1	0	1	0	22	0	0	0	2	0	27	188	9.4	86	8	5	240	55	6.01	97.6	5.7	2
75	Male	african_american	1	0	0	1	0	not_infected	0		0		0	0	28	0	0	0	4		9	376	5.7	65	24	10	260	21	1.36	98.5	3.2	1
46	Female	white	0	0	1	0	0	not_infected	0		0		0	0	28	0	0	0	-1		10	414	5.3		32	8	198	18	0.95	99.1	1.5	1
76	Female	african_american	1	0	0	1	0	not_infected	1	0	0		1	0	24	0	0	0	2	1	12	210	7.3	69	22	7	269	18	0.79	98.8	3.9	1
38	Female	african_american	0				1	respiratory	1	1	1	0	0	0	28	0	0	0	1		2	329	6.6	67	24	10	173	6	0.62	100	3.3	1
67	Female	white	1	0	0	0	0	not_infected	1	0	0		1	1	-1	0	0	0	10	3	21	373	8.4	59	32	7	221	19	0.74	97.5	2.3	1
34	Male	white	0				0	not_infected	0		0		0	0	28	0	0	0	1		1	414	5.2	64	26	8	124	14	1.13	98.4	2.8	1
61	Male	other	1	1	0	0	1	respiratory, urinary	1	1	1	0	1	1	21	0	0	0	7	3	21	246	7.1	71	23	5	163	33	0.82	101.4	8.6	3
75	Female	white	1	0	1	0	1	respiratory	1	1	0		1	0	24	0	0	0	2	0	14	310	6.1		14	9	154	12	0.78	98.7	7.9	3
72	Male	african_american	1	1	0	0	0	not_infected	1	0	0		1	0	22	0	0	0	10	5	20	194	10.3	83	8	6	188	64	3.36	98.5	3.8	1
71	Female	white	1	1	0	0	0	not_infected	0		0		0	0	28	0	0	0	0		5	533	10.2		51	7	234	18	0.78	98.3	0.8	1
21	Female	african_american	1	0	1	0	0	not_infected	0		0		0	0	28	0	0	0	0		2	690	12.8	70	20	9	397	9	0.79	98.9	4	1
38	Male	other	1	0	0	0	1	gi	0		0		0	0	28	0	0	0	0		0	457	10.1	70	20	6	237	16	1.12	98.3	3.4	1
58	Female	african_american	0	0	0	0	0	not_infected	1	0	0		1	0	24	0	0	0	5	-5	19	240	5.5	42	39	14	131	23	0.87	98	2.6	1
66	Male	white	0	0	0	0	1	gi	0		0		0	0	28	0	0	0	1		14	367	11.7	76	20	5	327	15	0.61	98.5	3.2	1
92	Male	white	1	1	0	0	0	not_infected	1	0	0		1	0	22	0	0	0	7	4	7	229	10	74	19	7	223	28	1.24	98.1	4.4	1
69	Male	african_american	1	0	0	0	1	respiratory	1	1	1	0	1	0	0	0	1	1	3	-1	17	44	27.2	36	60	3	244	20	1.38	99.5	1.2	1
60	Male	african_american	0	1	0	0	0	not_infected	1	0	1	0	1	0	25	0	0	0	5	3	10	271	8.7	63	24	11	260	14	1.04	98.4	3.4	1
70	Female	african_american	1	0	0	0	0	not_infected	0		0		0	0	28	0	0	0	0		13	457	6.8	52	40	6	262	17	0.8	98.8	1.6	1
75	Female	white	1	1	1	1	1	respiratory, gi	1	0	1	1	1	1	22	0	0	0	6	-5	18	203	6	84	14	2	236	13	1.32	102.5	9.4	3
73	Male	african_american	1	0	1	0	1	respiratory	1	0	0		1	0	23	0	0	0	3	0	9	233	3.5	64	22	11	155	27	1.28	98.8	3.7	1
47	Male	white	1	0	0	0	0	not_infected	0		0		0	0	28	0	0	0	0		6	690	13.1	74	20	5	343			98.5	3.8	1
88	Male	african_american	1	1	0	0	1	respiratory, urinary	1	1	1	0	1	1	0	0	0	1	10	3	22	47	9.6	22	72	4	131	59	3.56	98.5	1.9	1
82	Male	white	1	1	1	0	1	respiratory	1	1	1	0	1	0	24	0	0	0	4	-1	16	164	5	78	10	10	173	38	2.26	97.8	6.6	3
52	Male	african_american	1	0	0	0	0	not_infected	0		1	0	0	0	28	0	0	0	2		5	414	5.1	56	34	9	312	18	1.41	97.7	1.9	1
44	Female	african_american	0	0	1	0	0	not_infected	1	0	0		0	0	28	0	0	0	1		2	357	13.5	86	11	3	373	14	0.76	98.3	6.2	2
63	Male	african_american	0				0	not_infected	1	0	0		1	0	22	0	0	0	5	5	7	210	8.4	63	27	9	381	13	0.73	98.6	4.8	1
65	Male	white	0	0	0	0	1	respiratory	1	0	0		1	0	23	0	0	0	5	3	8	286	12.3	87	4	8	176	21	1.07	99.3	5.7	2
48	Female	white	1	0	0	0	0	not_infected	1	0	0		1	0	24	0	0	0	0	0	4	400	6.3	44	47	7	231			97.7	0.8	1
24	Male	african_american	0				0	not_infected	0		0		0	0	28	0	0	0	0		0	433	7.9	55	36	6	195	9	0.83	99.5	1.7	1
61	Female	african_american	0	0	0	0	0	not_infected	1	0	0		0	0	28	0	0	0	0		7	690	6.1		51	6	286	7	0.64	98.6	1.3	1
51	Male	other	0				0	not_infected	0		0		0	0	28	0	0	0	0		4	405	7.5	71	19	9	201	8	0.79	98.4	4.4	1
48	Male	other	1	0	1	0	0	not_infected	1	0	0		0	0	28	0	0	0	1		7	310	6.9	56	22	7	286	10	1.07	98.1	3.3	1
22	Male	white	0	0	0	0	0	not_infected	0		0		0	0	28	0	0	0	0		0	690	8.2	64	28	8	196	7	0.87	98.2	3.2	1
40	Female	white	0	1	0	0	0	not_infected	0		1	0	1	1	25	0	0	0	3	-3	9	457	25.3	90	7	3	298	31	1.81	97.8	4.8	1
53	Male	african_american	1	0	0	0	1	respiratory	1	0	1	0	1	1	3	0	0	0	11	7	12	133	6.3	61	31	7	216	14	1.16	99.4	2.1	1
54	Male	other	0	0	1	0	1	respiratory	1	1	0		0	0	28	0	0	0	2		5	333	7.6		15	9	197	12	1.26	100.3	4.7	1
54	Male	white	1	1	0	0	1	respiratory	1	1	1	0	1	1	0	0	0	1	4	0	8	167	7.9		23	6	419	10	0.66	98.3	4.4	1
74	Male	white	1	1	1	0	1	respiratory, skin	1	0	1	0	1	1	24	0	0	0	4	-3	11	221	18.1	84	5	9	550	24	1.02	98.3	8	3
39	Female	african_american	1	1	1	0	1	gi	1	0	0		0	0	28	0	0	0	0		2	690	11.1	68	25	5	317	9	0.7	99.7	1.9	1
73	Male	african_american	0	1	0	0	1	respiratory	1	1	1	0	1	0	17	0	0	0	5	1	7	214	7.3	86	11	2	278	18	1.45	101.2	4.2	1
41	Male	african_american	0	0	0	0	0	not_infected	0		1	0	1	0	12	0	0	0	5	1	14	214	30.1	66	14	8	333	17	1.04	98	8.4	3
57	Male	white	1	1	0	0	1	respiratory, urinary	1	1	1	0	1	0	0	1	1	1	4	2	13	414	20.6	89	7	4	255	56	1.2	97.8	7.6	3
50	Female	african_american	1	1	0	0	0	not_infected	0		0		0	0	28	0	0	0	1		9	414	6.4	39	52	5	272	17	1.42	99.9	0.1	1
88	Female	african_american	1	0	0	0	0	not_infected	1	1	0		0	0	28	0	0	0	1		15	376	4.3	60	33	6	138	22	1.26	98.7	2.7	1
34	Male	african_american	1	0	1	0	0	not_infected	0		0		1	0	24	0	0	0	3	-1	13	329	5.4	51	31	14	233	30	2.87	98.5	3.2	1
90	Female	white	1	0	0	0	1	respiratory	1	0	1	0	1	0	0	0	0	1	5	-1	23	157	17.2	93	5	2	234	14	0.52	98.7	3.5	1
29	Male	white	0	0	0	0	1	urinary	1	0	1	0	1	0	24	0	0	0	6	-5	18	348	28	77	8	3	458	13	2.01	102.2	6.9	3
63	Female	african_american	1	1	0	0	0	not_infected	1	1	0		1	0	24	0	0	0	5	-2	9	221	7.4	73	19	7	417	52	2.98	98.7	4.7	1
49	Female	white	0	0	0	0	1	respiratory	1	1	1	0	1	0	22	0	0	0	2	0	6	194	9.9	79	16	5	276	8	0.64	98.6	7.3	3
59	Male	african_american	0	1	0	0	0	not_infected	0		0		0	0	28	0	0	0	0		3	533	5.5	67	19	10	177	9	1.1	98.1	3.1	1
40	Female	african_american	0				0	not_infected	0		0		0	0	28	0	0	0	2		3	381	6.8	61	26	12	107	4	0.66	98.8	4.7	1
64	Male	african_american	1	0	1	0	0	not_infected	1	0	1	0	1	0	21	0	0	0	5	-3	9	282	11.9	82	11	6	355	20	1.04	98.4	7.4	3
48	Male	white	0	0	0	0	0	not_infected	1	0	1	0	1	0	21	0	0	0	1	1	11	414	2	44	46	8	41	9	0.88	99.9	1.2	1
40	Female	african_american	1	0	0	0	1	respiratory	1	1	0		1	0	25	0	0	0	1	-1	3	314	5.7	79	18	2	276	4	0.81	102.1	3.5	1
42	Female	african_american	1	0	1	0	0	not_infected	1	1	0		0	0	28	0	0	0	-2		7	424	7.1	47	46	6	246	20	1.04	98.4	2	1
70	Female	other	1	1	0	0	0	not_infected	0		0		1	0	26	0	0	0	0	0	7	457	5.7	57	29	8	244	15	0.79	98	3	1
73	Male	white	1	1	0	0	1	respiratory, urinary	1	0	1	0	1	1	0	0	0	1	14	-2	24	114	8.3	74	9	3	71	157	4.94	97.7	9.2	3
71	Male	white	1	1	1	0	0	not_infected	0		0		0	0	28	0	0	0	3		10	282	5.2		29	6	186	20	1.24	97.6	0.8	1
59	Female	white	0	0	1	1	1	respiratory, skin	1	0	1	0	1	0	-2	0	0	0	5	0	8	157	11.2	79	15	6	116	53	3.21	98	5.8	2
26	Female	white	0	1	0	0	0	not_infected	0		0		0	0	28	0	0	0	0		0	690	6.8	71	24	4	259	14	0.73	98.5	3.7	1
90	Female	white	1	1	0	0	0	not_infected	1	1	0		1	0	21	0	0	0	5	-2	17	261	4.8	69	21	9	173	37	1.79	98.6	4.2	1
27	Male	african_american	0	0	0	0	1	respiratory	1	0	0		1	0	24	0	0	0	6	-4	17	224	18.8	88	6	6	336	35	2.36	97	7.3	3
51	Female	african_american	0	1	1	0	1	respiratory	1	1	0		1	0	24	0	0	0	2	-1	7	281	7	88	10	2	182	4	0.8	101.5	5	2
75	Female	white	0	0	1	0	1	respiratory	1	1	0		1	0	0	0	0	1	2	0	13	141	4.1	70	24	6	177	22	1.15	98.1	4.5	1
28	Male	white	1	0	0	0	1	urinary, skin, gi	1	0	1	0	1	0	21	0	0	0	2	2	9	295	16.5	78	12	9	523	4	0.6	101	5.5	2
67	Female	african_american	1	0	1	0	0	not_infected	0		0		1	0	26	0	0	0	2	2	7	376	6.5	54	34	9	335	8	0.77	97.6	2	1
47	Female	white	0	0	0	0	1	respiratory	1	1	1	0	1	0	26	0	0	0	1	1	2	282	5.6	72	20	6	181	11	0.61	98.7	4.1	1
69	Female	african_american	1	1	0	0	0	not_infected	1	0	1	1	1	1	22	0	0	0	9	-2	26	132	19.7	91	5	4	218	39	2.98	98.5	6.1	2
66	Male	african_american	1	0	0	0	1	respiratory, urinary	1	0	1	0	1	1	22	0	0	0	9	-2	28	145	12.3	88	8	3	370	13	2.41	104.7	3.7	1
32	Female	african_american	1	0	0	0	1	respiratory, gi	1	0	0		1	0	25	0	0	0	4	3	5	314	4.1	73	16	8	208	13	0.97	100	3.3	1
52	Male	african_american	1	0	0	0	1	respiratory	1	1	0		1	0	20	0	0	0	4	0	5	163	6.1	40	44	16	146	18	1.36	99	2	1
56	Male	other	1	0	0	0	1	respiratory	1	1	1	0	1	0	22	0	0	0	3	-2	13	310	6.2	72	19	6	54	14	1.19	97.6	6.7	3
52	Male	other	1	1	0	0	1	respiratory	1	1	0		1	1	13	0	0	0	2	0	14	138	4.2	81	12	6	172	11	1.05	102.8	4.3	1
68	Female	african_american	1	1	0	1	0	not_infected	1	1	1	0	1	0	24	0	0	0	8	-6	24	282	12.3	58	34	4	361	51	2.83	97.8	2.4	1
66	Male	african_american	1	1	0	0	1	respiratory	1	1	1	0	1	0	24	0	0	0	5	-2	18	243	6.2	79	15	6	247	71	2.41	99.5	5.1	2
82	Female	white	1	0	0	0	1	respiratory	1	0	1	0	1	1	20	0	0	0	5	-2	15	224	4.3	71	27	1	264	24	1.54	98.8	1.6	1
65	Male	white	1	0	0	1	1	respiratory	1	1	0		1	1	0	0	0	1	2	0	18	115	8.3	93	3	4	300	33	0.96	101.1	8.4	3
78	Male	african_american	1	1	1	0	1	respiratory	1	1	1	0	1	1	0	0	0	1	8	1	19	55	16.7	91	4	5	273	132	7.01	97.4	7.5	3
36	Female	african_american	1	0	1	0	1	respiratory	1	1	0		1	0	21	0	0	0	2	0	6	172	5.6	80	13	7	357	14	0.97	100.2	6.7	3
75	Female	african_american	1	0	0	0	1	respiratory	0		0		0	0	28	0	0	0	1		13	324	11.9	81	12	7	294	15	0.9	102	6.5	3
43	Female	african_american	0	0	0	0	1	urinary	1	0	1	0	1	0	24	0	0	0	4	4	3	414	19.6	87	8	5	253	7	0.71	98.1	5.5	2
64	Female	african_american	1	1	0	0	1	respiratory, gi	1	0	1	1	1	0	20	0	0	0	3	0	7	286	9.8	88	7	5	177	30	2.08	99.1	8.7	3
56	Male	white	1	0	0	1	1	respiratory	1	0	1	0	1	0	22	0	0	0	2	0	9	172	10.1	75	16	7	306	11	0.88	98.2	3.4	1
21	Female	african_american	0				1	urinary	0		0		0	0	28	0	0	0	0		2	690	10	84	13	3	261	11	0.74	97.8	4.1	1
76	Female	african_american	1	1	0	0	0	not_infected	0		0		1	0	25	0	0	0	1	-1	6	457	9.2	64	29	6	261	14	1.06	96.6	3.3	1
57	Male	african_american	0	0	0	0	0	not_infected	0		0		0	0	28	0	0	0	1		9	310	4.9	47	35	15	129	16	1.26	98.1	1.4	1
48	Female	african_american	1	0	1	0	1	respiratory	1	1	0		1	0	23	0	0	0	4	-1	7	167	4.6	78	17	5	132	12	1.2	100.7	6.1	2
79	Male	white	1	0	0	0	0	not_infected	1	1	1	0	1	0	24	0	0	0	5	-2	17	286	5.6	80	11	7	119	23	1	99	6.4	3
55	Female	white	0	0	1	0	1	gi	1	0	1	0	0	0	28	0	0	0	0		5	457	20.2	79	16	5	379	13	1.01	98.9	5.9	2
